# Supplementary material for: Citrus Extract High in Flavonoids Beneficially Alters Intestinal Metabolic Responses in Subjects with Features of Metabolic Syndrome
Source: Foods. 2023 Sep 13;12(18):3413. doi: 10.3390/foods12183413 (PMC10529306; doi:10.3390/foods12183413)
Supplement: Supplementary file 1 [file foods-12-03413-s001.zip]

Archive with 1 entries (1 files):
- foods-2614437-supplementary.pdf
